# Supplementary material for: Nutrition, Physical Activity, and Dietary Supplementation to Prevent Bone Mineral Density Loss: A Food Pyramid
Source: Nutrients. 2021 Dec 24;14(1):74. doi: 10.3390/nu14010074 (PMC8746518; doi:10.3390/nu14010074)
Supplement: Supplementary file 1 [file nutrients-14-00074-s001.zip]

Archive with 45 entries (44 files):
- nutrients-1519822-supplementary/
- nutrients-1519822-supplementary/Table S1. BMI bone.pdf
- nutrients-1519822-supplementary/Table S10a  Vitamin B intake.pdf
- nutrients-1519822-supplementary/Table S10b. Vitamin B supplementation.pdf
- nutrients-1519822-supplementary/Table S11a. Vitamin C intake.pdf
- nutrients-1519822-supplementary/Table S11b. Vitamin C supplementation.pdf
- nutrients-1519822-supplementary/Table S12a. Calcium intake.pdf
- nutrients-1519822-supplementary/Table S12b. Calcium supplementation.pdf
- nutrients-1519822-supplementary/Table S13a. Phosphorus intake.pdf
- nutrients-1519822-supplementary/Table S13b. Phosphorus supplementation.pdf
- nutrients-1519822-supplementary/Table S14a. Mangesium intake.pdf
- nutrients-1519822-supplementary/Table S14b. Magnesium supplementation.pdf
- nutrients-1519822-supplementary/Table S15a. Iron intake.pdf
- nutrients-1519822-supplementary/Table S15b. Iron supplementation.pdf
- nutrients-1519822-supplementary/Table S16a. Copper intake.pdf
- nutrients-1519822-supplementary/Table S16b. Copper supplementation.pdf
- nutrients-1519822-supplementary/Table S17a. Zinc intake.pdf
- nutrients-1519822-supplementary/Table S17b. Zinc supplementation.pdf
- nutrients-1519822-supplementary/Table S18a. Silicon intake.pdf
- nutrients-1519822-supplementary/Table S18b. Silicon supplementation.pdf
- nutrients-1519822-supplementary/Table S19a. Manganese intake.pdf
- nutrients-1519822-supplementary/Table S19b. Manganese supplementation.pdf
- nutrients-1519822-supplementary/Table S2. Physical activity bone.pdf
- nutrients-1519822-supplementary/Table S20a. Boron intake.pntation.pdf
- nutrients-1519822-supplementary/Table S20b. Boron supplementation.pdf
- nutrients-1519822-supplementary/Table S21b. Selenium intake.pdf
- nutrients-1519822-supplementary/Table S22a. Water intake.pdf
- nutrients-1519822-supplementary/Table S22b. Water supplementation.pdf
- nutrients-1519822-supplementary/Table S23a. Caffeine intake.pdf
- nutrients-1519822-supplementary/Table S23b. Caffeine supplementation.pdf
- nutrients-1519822-supplementary/Table S24. Salt intake.pdf
- nutrients-1519822-supplementary/Table S25. Isoflavones supplementation.pdf
- nutrients-1519822-supplementary/Table S3a. CHO intake.pdf
- nutrients-1519822-supplementary/Table S3b. CHO supplementation.pdf
- nutrients-1519822-supplementary/Table S4a. Lipids intake.pdf
- nutrients-1519822-supplementary/Table S4b. Lipids supplementation.pdf
- nutrients-1519822-supplementary/Table S5a. Protein intake.pdf
- nutrients-1519822-supplementary/Table S5b. Protein supplementation.pdf
- nutrients-1519822-supplementary/Table S6a. Vitamin A intake.pdf
- nutrients-1519822-supplementary/Table S6b. Vitamin A supplementation.pdf
- nutrients-1519822-supplementary/Table S7a. Vitamin D intake.pdf
- nutrients-1519822-supplementary/Table S7b. Vitamin D supplementation.pdf
- nutrients-1519822-supplementary/Table S8. Vitamin E intake.pdf
- nutrients-1519822-supplementary/Table S9a. Vitamin K intake.pdf
- nutrients-1519822-supplementary/Table S9b. Vitamin K supplementation.pdf
